# Supplementary material for: Influence of Module Design and Concentration Polarization on Pore Size Determination for Nanofiltration Membranes
Source: Membranes (Basel). 2026 Feb 2;16(2):60. doi: 10.3390/membranes16020060 (PMC12942572; doi:10.3390/membranes16020060)
Supplement: Supplementary file 1 [file membranes-16-00060-s001.zip]

Archive with 1 entries (1 files):
- membranes-4098638-supplementary.pdf
